# Supplementary material for: In Search of the Elusive North: Evolutionary History of the Arctic Fox (Vulpes lagopus) in the Palearctic from the Late Pleistocene to the Recent Inferred from Mitogenomic Data
Source: Biology (Basel). 2023 Dec 12;12(12):1517. doi: 10.3390/biology12121517 (PMC10740874; doi:10.3390/biology12121517)
Supplement: Supplementary file 1 [file biology-12-01517-s001.zip]

Archive with 1 entries (1 files):
- biology-2745782-supplementary.pdf
